# Supplementary material for: Black rice diet alleviates colorectal cancer development through modulating tryptophan metabolism and activating AHR pathway
Source: Imeta. 2024 Jan 15;3(1):e165. doi: 10.1002/imt2.165 (PMC10989083; doi:10.1002/imt2.165)
Supplement: Supplementary file 2 — Table S1: Diet composition. Table S2: The differential microbes of ApcMin /+ in BRD and CD. Table S3: The differential microbes of GF‐CD and GF‐BRD. Table S4: The differential microbes of AOM/DSS in BRD and CD. Table S5: Upregulated common metabolites in ApcMin /+ mice on BRD and WT mice on CD. Table S6: Information of participation of Lactobacillus johnsonii and Bacteroides uniformis in the tryptophan metabolism pathway through the MetOrigin database. Table S7: Upregulated common metabolites in AOM/DSS mice on BRD and WT mice on CD. Table S8: Differential metabolites in BRD and CD in ApcMin /+ mice serum. [file IMT2-3-e165-s002.xlsx]

## Sheet: S1
Table S1. Diet composition
Percentage (%)	Control diet	Black rice-diet
Protein	13	12
Carbohydrate	73	68
Fat	4	4
kcal/gm	3.8	3.59
Casein	14	8.1
L-Cystine	0.18	0.17
Corn Starch	49.57	10.14
Maltodextrin 10	12.5	11.63
Sucrose	10	9.31
Cellulose	5	4.09
Soybean Oil	4	2.23
t-Butylhydroquinone	0.008	0.01
Mineral Mix S10022M	3.5	3.26
Vitamin Mix V10037	1	0.93
Choline Bitartrate	0.25	0.15
Fiber (kJ/g)	0.5	1.6
C3G (μg/mg)	0	6.59

## Sheet: S2
Table S2. The differential microbes of ApcMin/+ in black rice-diet and control diet
Biomarkernames	LDA	EnrichedGroups	KW_Pvalue	group	stage
Bacteroides caecimuris	3.42898	C	0.003748	CvsWT	22w
Bacteroides intestinalis	3.4303	C	0.006008	CvsWT	22w
Bacteroides massiliensis	3.2556	C	0.048894	CvsWT	22w
Muribaculum intestinale	4.84043	C	2.69e-05	CvsWT	22w
Alistipes indistinctus	2.60979	C	0.048894	CvsWT	22w
Parabacteroides goldsteinii	4.60568	C	0.002096	CvsWT	22w
Enterococcus faecalis	3.02428	C	0.000297	CvsWT	22w
Lachnospiraceae bacterium 3 1	2.90016	C	0.041632	CvsWT	22w
Escherichia coli	4.36137	C	0.001363	CvsWT	22w
Bifidobacterium pseudolongum	-4.18511	WT	0.000216	CvsWT	22w
Enterorhabdus caecimuris	-2.22659	WT	0.046001	CvsWT	22w
Bacteroides thetaiotaomicron	-3.52545	WT	0.001396	CvsWT	22w
Bacteroides uniformis	-4.13097	WT	0.005612	CvsWT	22w
Lactobacillus johnsonii	-4.32106	WT	0.015905	CvsWT	22w
Lactobacillus murinus	-3.67137	WT	0.022232	CvsWT	22w
Clostridium sp. ASF502	-2.54977	WT	0.027233	CvsWT	22w
Dorea sp. 5 2	-3.67579	WT	0.037661	CvsWT	22w
Anaerotruncus colihominis	-2.54539	WT	0.000987	CvsWT	22w
Bifidobacterium pseudolongum	-3.3126	B	0.019691	CvsB	22w
Adlercreutzia equolifaciens	-2.32718	B	5.44e-05	CvsB	22w
Clostridium sp. ASF502	-3.03004	B	3.26e-05	CvsB	22w
Lachnospiraceae bacterium 10 1	-4.59347	B	0.000499	CvsB	22w
Lachnospiraceae bacterium COE1	-2.96179	B	0.000107	CvsB	22w
Oscillibacter sp. 1 3	-3.63415	B	0.012764	CvsB	22w
Bacteroides caecimuris	3.35694	C	0.001062	CvsB	22w
Bacteroides massiliensis	3.2005	C	0.041834	CvsB	22w
Butyricimonas virosa	3.99814	C	0.013659	CvsB	22w
Alistipes indistinctus	2.48742	C	0.041834	CvsB	22w
Alistipes timonensis	2.79921	C	0.015746	CvsB	22w
Lachnospiraceae bacterium 3 1	2.92755	C	0.006377	CvsB	22w
Desulfovibrionaceae bacterium	2.35887	C	0.004287	CvsB	22w
Parabacteroides goldsteinii	4.19717	C	0.001691	CvsWT	14w
Clostridium sp. ASF502	2.42858	C	0.000169	CvsWT	14w
Dorea sp. 5 2	4.0753	C	0.045372	CvsWT	14w
Lachnospiraceae bacterium 3 2	2.61399	C	0.002395	CvsWT	14w
Oscillibacter sp. 1 3	4.00839	C	0.002135	CvsWT	14w
Faecalibaculum rodentium	4.57415	C	0.045372	CvsWT	14w
Firmicutes bacterium ASF500	3.4524	C	0.002684	CvsWT	14w
Bacteroides uniformis	-4.5285	WT	6.2e-05	CvsWT	14w
Muribaculaceae bacterium DSM 103720	-4.49876	WT	0.017279	CvsWT	14w
Anaerotruncus colihominis	-2.31617	WT	0.001165	CvsWT	14w
Enterorhabdus caecimuris	3.08745	C	3.22e-05	CvsB	14w
Mucispirillum schaedleri	4.32397	C	0.015788	CvsB	14w
Lactobacillus murinus	3.71891	C	0.00041	CvsB	14w
Eubacterium sp. 14 2	2.78589	C	0.031636	CvsB	14w
Dorea sp. 5 2	4.28313	C	0.000254	CvsB	14w
Lachnospiraceae bacterium 3 2	2.72199	C	0.001822	CvsB	14w
Anaerotruncus sp. G3 2012	4.11468	C	3.23e-06	CvsB	14w
Dubosiella newyorkensis	4.16211	C	0.001105	CvsB	14w
Faecalibaculum rodentium	4.75528	C	0.00137	CvsB	14w
Ileibacterium valens	2.61542	C	0.005067	CvsB	14w
Firmicutes bacterium ASF500	3.69568	C	0.002096	CvsB	14w
Bacteroides uniformis	-4.45904	B	0.008004	CvsB	14w
Muribaculum intestinale	-4.87046	B	7.84e-05	CvsB	14w
Lactobacillus johnsonii	-4.12536	B	0.000377	CvsB	14w
Clostridium sp. ASF502	-2.75732	B	0.003615	CvsB	14w
Lachnospiraceae bacterium 10 1	-4.67891	B	5.84e-06	CvsB	14w
Lachnospiraceae bacterium COE1	-3.08069	B	3.01e-06	CvsB	14w

## Sheet: S3
Table S3. The differential microbes of GF-CD and GF-BRD
Biomarkernames	LDA	KW_Pvalue	group
Bifidobacterium animalis	2.34899	0.0040752	B
Enterorhabdus caecimuris	3.29337	0.0061699	B
Bacteroides thetaiotaomicron	3.94592	0.0040752	B
Bacteroides uniformis	4.17356	0.0105871	B
Muribaculaceae bacterium DSM 103720	4.84521	0.0061699	B
Muribaculum intestinale	4.07906	0.0105871	B
Butyricimonas virosa	3.97825	0.0176221	B
Enterococcus faecalis	2.24173	0.0344638	B
Clostridium sp. ASF502	3.47932	0.0284597	B
Acetatifactor muris	3.29961	0.00571231	B
Lachnospiraceae bacterium 3 2	2.35797	0.0249325	B
Lachnospiraceae bacterium COE1	2.89799	0.0351749	B
Dubosiella newyorkensis	3.907	0.0061699	B
Adlercreutzia equolifaciens	2.58656	0.0061699	C
Asaccharobacter celatus	2.20423	0.0446097	C
Bacteroides intestinalis	2.44637	0.0061699	C
Bacteroides massiliensis	3.50777	0.0105871	C
Bacteroides sartorii	4.13429	0.00282232	C
Bacteroides stercorirosoris	3.75575	0.0284597	C
Prevotella sp. MGM1	4.61777	0.00282232	C
Prevotella sp. MGM2	4.25883	0.00282232	C
Alistipes indistinctus	3.68827	0.0061699	C
Alistipes timonensis	3.51611	0.0284597	C
Parabacteroides distasonis	3.98273	0.00282232	C
Parabacteroides johnsonii	2.72772	0.0284597	C
Parabacteroides merdae	2.5118	0.0061699	C
Mucispirillum schaedleri	3.09129	0.0040752	C
Lactobacillus intestinalis	2.90588	0.0040752	C
Lactobacillus reuteri	3.9932	0.0105871	C
Lachnospiraceae bacterium 10 1	3.47684	0.0426802	C
Clostridium methylpentosum	2.55107	0.00506203	C
Clostridium cocleatum	3.3066	0.0061699	C

## Sheet: S4
Table S4. The differential microbes of AOM/DSS in black rice-diet and control diet
Biomarkernames	LDA	EnrichedGroups	KW_Pvalue	Class
Olsenella scatoligenes	2.00113	C_1	0.000386997	CvsWT_1
Bacteroides massiliensis	2.89042	C_1	0.0232592	CvsWT_1
Parabacteroides merdae	2.94102	C_1	0.0384066	CvsWT_1
Clostridium perfringens	2.47582	C_1	0.000692371	CvsWT_1
Paeniclostridium sordellii	2.48281	C_1	0.00189808	CvsWT_1
Dubosiella newyorkensis	4.73071	C_1	0.000186395	CvsWT_1
Turicimonas muris	5.08818	C_1	1.01e-05	CvsWT_1
Akkermansia muciniphila	5.03823	C_1	0.00324084	CvsWT_1
Corynebacterium stationis	2.88863	WT_1	0.014432	CvsWT_1
Adlercreutzia equolifaciens	2.07414	WT_1	0.0039799	CvsWT_1
Enterorhabdus caecimuris	3.21534	WT_1	2e-05	CvsWT_1
Bacteroides stercorirosoris	3.26605	WT_1	0.01252	CvsWT_1
Bacteroides uniformis	4.33525	WT_1	1.56e-05	CvsWT_1
Muribaculaceae bacterium DSM 103720	4.61352	WT_1	9.07e-09	CvsWT_1
Butyricimonas virosa	4.15227	WT_1	0.0192733	CvsWT_1
Prevotella sp MGM2	4.48061	WT_1	0.000117791	CvsWT_1
Parabacteroides goldsteinii	4.58272	WT_1	5.38e-05	CvsWT_1
Parabacteroides johnsonii	2.49541	WT_1	0.0494047	CvsWT_1
Staphylococcus lentus	2.53782	WT_1	0.0311758	CvsWT_1
Lactobacillus murinus	3.66613	WT_1	0.000388461	CvsWT_1
Lactobacillus reuteri	3.45848	WT_1	0.021137	CvsWT_1
Acetatifactor muris	2.51002	WT_1	0.00251145	CvsWT_1
Lachnospiraceae bacterium 10 1	4.25946	WT_1	0.000340265	CvsWT_1
Lachnospiraceae bacterium 3 1	3.17025	WT_1	9.07e-09	CvsWT_1
Lachnospiraceae bacterium A2	2.44902	WT_1	5.56e-05	CvsWT_1
Oscillibacter sp. 1 3	2.97944	WT_1	0.00171954	CvsWT_1
Acutalibacter muris	3.42278	WT_1	0.00121463	CvsWT_1
Anaerotruncus sp. G3 2012	4.13497	WT_1	0.00365874	CvsWT_1
Paenalcaligenes hominis	3.25297	WT_1	0.00263165	CvsWT_1
Psychrobacter pasteurii	2.90051	WT_1	0.00754228	CvsWT_1
Bifidobacterium pseudolongum	3.4689	B_1	0.0122948	CvsB_1
Bacteroides caecimuris	3.40758	B_1	0.000352281	CvsB_1
Bacteroides stercorirosoris	2.8999	B_1	0.00165283	CvsB_1
Muribaculum intestinale	4.41517	B_1	0.000382061	CvsB_1
Prevotella sp. MGM1	3.36102	B_1	2.68e-08	CvsB_1
Prevotella sp. MGM2	4.93181	B_1	7.29e-09	CvsB_1
Alistipes indistinctus	2.87587	B_1	2.49e-07	CvsB_1
Parabacteroides distasonis	3.77513	B_1	0.0379302	CvsB_1
Parabacteroides goldsteinii	3.30399	B_1	0.0175404	CvsB_1
Lactobacillus reuteri	2.2832	B_1	0.0289724	CvsB_1
Clostridium sp. ASF502	2.70268	B_1	1.67e-05	CvsB_1
Dorea sp. 5 2	3.2697	B_1	0.00165798	CvsB_1
Lachnospiraceae bacterium 10 1	3.925	B_1	0.000874026	CvsB_1
Lachnospiraceae bacterium M18 1	2.18388	B_1	0.00903146	CvsB_1
Oscillibacter sp. 1 3	3.25765	B_1	0.0138363	CvsB_1
Olsenella scatoligenes	2.07134	C_1	6.14e-09	CvsB_1
Collinsella massiliensis	2.01868	C_1	5.08e-08	CvsB_1
Alistipes shahii	2.68837	C_1	0.0420715	CvsB_1
Clostridium perfringens	2.49234	C_1	1.53e-06	CvsB_1
Paeniclostridium sordellii	2.50591	C_1	9e-06	CvsB_1
Dubosiella newyorkensis	4.73722	C_1	3.8e-06	CvsB_1
Clostridium cocleatum	2.69594	C_1	4.99e-06	CvsB_1
Faecalibaculum rodentium	4.46122	C_1	0.00191755	CvsB_1
Turicimonas muris	4.92641	C_1	9.58e-07	CvsB_1
Escherichia coli	3.3192	C_1	0.00368256	CvsB_1
Bifidobacterium pseudolongum	3.33808	B_3	3.1e-05	CvsB_3
Bacteroides caecimuris	3.92407	B_3	0.00100556	CvsB_3
Bacteroides stercorirosoris	3.51376	B_3	7.37e-05	CvsB_3
Bacteroides thetaiotaomicron	4.24802	B_3	0.00489413	CvsB_3
Bacteroides uniformis	3.83776	B_3	0.00680357	CvsB_3
Muribaculum intestinale	4.74385	B_3	0.000621137	CvsB_3
Prevotella sp. MGM1	3.99893	B_3	5.78e-07	CvsB_3
Prevotella sp. MGM2	4.76353	B_3	0.0119542	CvsB_3
Alistipes indistinctus	2.91095	B_3	0.00286375	CvsB_3
Parabacteroides johnsonii	2.28483	B_3	2.48e-06	CvsB_3
Lactobacillus johnsonii	3.13159	B_3	0.00011631	CvsB_3
Lactobacillus reuteri	2.83437	B_3	0.00291991	CvsB_3
Lachnospiraceae bacterium 10 1	4.1553	B_3	0.0049855	CvsB_3
Firmicutes bacterium ASF500	3.41065	B_3	0.00850904	CvsB_3
Helicobacter japonicus	3.80349	B_3	0.028333	CvsB_3
Enterorhabdus caecimuris	2.49327	C_3	0.0436712	CvsB_3
Clostridium perfringens	3.3488	C_3	5.69e-06	CvsB_3
Paeniclostridium sordellii	2.73426	C_3	0.000776287	CvsB_3
Flavonifractor plautii	3.3203	C_3	0.00570569	CvsB_3
Dubosiella newyorkensis	4.25684	C_3	0.00747232	CvsB_3
Clostridium cocleatum	3.72352	C_3	0.000161161	CvsB_3
Faecalibaculum rodentium	4.78783	C_3	0.000229924	CvsB_3

## Sheet: S5
Table S5. Upregulated common metabolites in ApcMin/+ mice on black rice diet and wild-type mice on control diet (WT with CD vs ApcMin/+ with CD ∩ ApcMin/+ with BRD vs ApcMin/+ with CD)
HMDBID	KEGGID	Name
-	C16505	(10S)-Juvenile hormone III diol
-	-	(10S,13R)-10,13-dimethyl-17-[(Z,2R)-5-propan-2-ylhept-5-en-2-yl]-1,2,4,5,6,9,11,12,14,15,16,17-dodecahydrocyclopenta[a]phenanthren-3-one
-	-	1,3-Dicyclohexylurea
-	-	1-(1,2-Dihexanoylphosphatidyl) inositol-4-phosphate
-	-	1-Aminocyclohexanecarboxylic acid
-	-	1-Palmitoyl-2-azelaoylphosphatidylcholine
HMDB0012533	C18075	11beta-Hydroxytestosterone
-	-	12,13-DiHOME
HMDB0061663	-	12-hydroxyheptadecanoic acid
HMDB0000352	C05139	16alpha-Hydroxydehydroepiandrosterone
HMDB0006768	C05297	19-Aldoandrostenedione
HMDB0029659	C03663	2',4'-Dihydroxyacetophenone
-	C16498	2,22-Dideoxy-3-dehydroecdysone
HMDB0029649	-	2,4,6-Trihydroxybenzoic acid
HMDB0013816	-	2,4-Di-tert-butylphenol
HMDB0032048	-	2,6-Di-tert-butyl-4-(hydroxymethyl)phenol
-	C06338	2-hydroxyquinoline
-	C14043	2H-Pyran-2-one,6-(2-(1,2,6,7,8,8a-hexahydro-2-methyl-1-naphthalenyl) ethyl) tetrahydro-4-hydroxy-, (1S-(1-alpha(4S*,6S*),2-alpha,8a-alpha))-
HMDB0032606	-	3-Methoxybenzoic acid
HMDB0004813	-	3-Methyluridine
-	C14450	4-Chloroaniline
-	C21168	4-hydroxyisophthalic acid
HMDB0013825	C14205	4-tert-Octylphenol
HMDB0029191	-	5'-(3',4'-Dihydroxyphenyl)-gamma-valerolactone sulfate
-	C14630	9alpha-Fluoro-11beta-hydroxy-6alpha-methylpregn-4-ene-3,20-dione
HMDB0035687	-	Acetylvalerenolic acid
-	-	Aflatoxin B2
-	-	Ala-Leu-Leu-Leu-Trp
-	-	Ala-Phe-Gln-Lys
HMDB0003818	C04295	Androstenediol
-	-	Arg-Tyr-Asn-Glu
-	-	Asn-His-Lys-Asp
HMDB0028765	-	Asp-Tyr
HMDB0030736	-	Capsianoside IV
HMDB0030667	C04293	Chrysoeriol
-	C08672	Cuauchichicine
-	-	DL-threo-3-isopropylmalic acid
HMDB0033249	C06559	Deethylatrazine
HMDB0060959	-	Desmethylolanzapine
HMDB0000579	-	Deuteroporphyrin IX
HMDB0000423	-	Dihydrocaffeic acid
-	C14300	Dipentyl phthalate
-	C09167	Ergosine
-	C18644	Ethylazine
-	C14268	Fenpiclonil
HMDB0015178	C07661	Gatifloxacin
HMDB0028804	-	Gln-Phe
HMDB0028831	-	Glu-Tyr
HMDB0028852	-	Gly-Trp
HMDB0000672	C19615	Hexadecanedioic acid
-	-	His-Gln-Tyr-Arg
-	-	His-Gly-Lys-Lys-Val
-	C19434	Hydroxyquinoline
HMDB0000157	C00262	Hypoxanthine
-	D01750	Idebenone
-	-	Ile-Glu-Leu-Lys
-	-	Ile-Trp
HMDB0000738	C00463	Indole
HMDB0000671	C02043	Indole-3-lactic acid
-	-	Isovalerophenone
HMDB0000192	C00491	L-Cystine
HMDB0000929	C00078	L-Tryptophan
-	-	LPC (13:0/0:0)
-	-	Leu-Ile-Val-Asp-Arg
-	-	Leu-Trp
HMDB0002222	-	M-toluene acetic acid
HMDB0032572	-	Methylparaben
-	C11086	Molinate
HMDB0001238	C00978	N-Acetyl-5-Hydroxytryptamine
HMDB0060602	-	N-Acetyl-5-aminosalicylic<U+00A0>acid
HMDB0041943	-	N-Acetyldopamine
HMDB0015447	-	Penbutolol
-	-	Phe-Leu-Asp
HMDB0034171	C16074	Phenylacetonitrile
HMDB0030564	C10275	Polydatin
-	-	Pro-Phe-Val
-	-	Pro-Trp
-	-	Prostaglandin E2 p-benzamidophenyl ester
HMDB0015022	C08233	Risedronic acid
-	-	Ser-Ala-Val-Glu
HMDB0034504	-	Sericoside
-	-	Tetramethylthiuram<U+00A0>disulfide
-	-	Thr-Arg-Glu-Glu-Lys
-	-	Thr-Glu
-	-	Thr-His-Tyr-Arg
HMDB0003441	C00903	Trans-Cinnamaldehyde
HMDB0029082	-	Trp-Glu
-	-	Tyr-Ile-Leu
-	-	Tyr-Phe-Glu-Lys
-	-	Tyr-Phe-Thr-Lys
-	C12023	Undecylprodigiosin
-	-	Val-Ile-Asp-Lys
-	-	Val-Ile-Lys-Asp
HMDB0029138	-	Val-Trp
-	-	Val-Tyr-Ser-Lys
-	C06544	Veratridine
HMDB0040568	-	[6]-Gingerdiol 3,5-diacetate
HMDB0001858	C01468	p-Cresol

## Sheet: S6
Table S6. Information of participation of Lactobacillus johnsonii and Bacteroides uniformis in the tryptophan metabolism pathway through the MetOrigin database
Reaction Name	SubstrateName	ProductName	Enzyme	Species
R00673	L-Tryptophan (C00078)	Indole (C00463)	tryptophanase [4.1.99.1]	Bacteroides uniformis/Lactobacillus johnsonii
R00674	Indole (C00463)	L-Tryptophan (C00078)	tryptophan synthase [4.2.1.20]; phosphoribosylanthranilate isomerase [5.3.1.24]	Bacteroides uniformis

## Sheet: S7
Table S7. Upregulated common metabolites in AOM/DSS mice on black rice diet and wild-type mice on control diet (WT with CD vs ApcMin/+ with CD ∩ ApcMin/+ with BRD vs ApcMin/+ with CD)
HMDBID	KEGGID	Name
-	C20424	2,4-diacetamino-2,4,6-triphenoxy-D-mannopyranose
HMDB0002815	-	1-Oleoyl-sn-glycero-3-phosphocholine
HMDB0038991	-	Methyl dioxindole-3-acetate
HMDB0029263	C01265	3,7-Di-O-methylquercetin
HMDB0029649	-	2,4,6-Trihydroxybenzoic acid
HMDB0000191	C00049	L-Aspartic Acid
HMDB0000355	C03761	3-Hydroxy-3-Methylpentane-1,5-Dioic Acid
HMDB0000707	C01179	4-Hydroxyphenylpyruvic Acid
HMDB0002005	D91281	Methionine Sulfoxide
HMDB0000152	C00628	2,5-Dihydroxybenzoic acid
HMDB0001476	C00632	3-Hydroxyanthranilic Acid
HMDB0002107	C01606	Phthalic Acid
HMDB0002243	C10164	2-Picolinic Acid
HMDB0000017	C00847	4-Pyridoxic Acid
HMDB0000946	C07880	Ursodeoxycholic Acid
HMDB0000698	C15557	Glycolithocholic acid
HMDB0000873	C06730	4-Methylcatechol
HMDB0005056	C18166	Enterodiol
HMDB0059965	C16700	Protocatechuic Aldehyde
HMDB0012308	C00755	4-Hydroxy-3-methoxybenzaldehyde
HMDB0000292	C00385	Xanthine
HMDB0000296	C00299	Uridine
HMDB0013636	C00113	Pyrroloquinoline Quinone
HMDB0000094	C00158	Citric Acid
HMDB0002712	C07326	1,5-Anhydro-D-Glucitol
HMDB0000849	C00507	L-Rhamnose
HMDB0032616	C00482	3,5-Dimethoxy-4-Hydroxycinnamic Acid
HMDB0000754	C20827	3-Hydroxy-3-Methyl Butyric Acid
HMDB0000784	C08261	Azelaic Acid
HMDB0001964	C01481	Caffeic Acid
HMDB0000623	C02678	Dodecanedioic Aicd
HMDB0000130	C00544	Homogentisic Acid
HMDB0000792	C08277	Sebacate
HMDB0003070	C00493	Shikimic Acid
HMDB0000893	C08278	Subericacid
HMDB0011130	-	LPE (18:0/0:0)
HMDB0004704	C14828	9,10-DiHOME
HMDB0000673	C01595	FFA (18:2)
HMDB0000638	C02679	FFA (12:0)
HMDB0002212	C06425	FFA (20:0)
HMDB0010316	-	Acetaminophen Glucuronide
HMDB0000767	C02067	Β-Pseudouridine
HMDB0010219	-	8,15-Dihete
HMDB0000052	C03406	Argininosuccinic acid
HMDB0000671	C02043	Indole-3-lactic acid
HMDB0000318	C05576	DL-3,4-Dihydroxyphenyl glycol
HMDB0004284	C06044	2-(4-Hydroxyphenyl) ethanol
HMDB0005785	-	Indole 3-carbinol
HMDB0000872	C11002	Tetradecanedioic acid
HMDB0004062	C05585	2,5-Dihydroxybenzaldehyde
HMDB0000672	C19615	Hexadecanedioic acid
HMDB0004812	C20450	2,5-Furandicarboxylicacid
HMDB0032572	D01400	Methylparaben
HMDB0004702	C14826	12,13-EpOME
-	-	9,10-EpOME
HMDB0000806	C06424	FFA (14:0)
HMDB0002643	-	3-(3-Hydroxyphenyl)-3-hydroxypropanoic acid
HMDB0003357	C00437	N-acetylornithine
-	C12115	3-Amino-4-Hydroxybenzoic Acid
HMDB0029659	C03663	2',4'-Dihydroxyacetophenone
HMDB0000195	C00294	Inosine
HMDB0000897	C02242	7-Methylguanine
HMDB0002199	C01744	3-(4-Hydroxyphenyl)-Propionic Acid
HMDB0011753	C19911	Iminodiacetic acid
HMDB0061650	C19418	cis-EODA
-	C13636	4-acetoxyphenol
HMDB0001975	-	2-ethyl-2-hydroxybutyric acid
HMDB0006294	C18218	16-Hydroxyhexadecanoic acid
HMDB0001394	C00374	Heparin
HMDB0031057	D84003	2-hydroxyhexadecanoic acid
HMDB0000232	C03722	Quinolinic acid
-	C11656	8-Epidermal glycoside
-	C05634	5-hydroxyindole acetaldehyde
-	C10709	Multifidol
-	C04274	1,2-epoxy-3-(p-nitrophenoxy) propane
HMDB0011538	C21895	2-Acetylresorcinol
HMDB0001859	C06804	Acetaminophen
-	C01839	Orsellinate
-	C03590	4-hydroxyphenylglyoxylate
HMDB0041683	C03080	2-(4-hydroxyphenyl) propionate
-	C03871	L-2-amino-6-oximelic acid
HMDB0002234	C04282	1-pyrroline-4-hydroxy-2-carboxylate
-	-	LPI (16:0/0:0)
-	-	LPE (0:0/18:0)
-	-	LPE (0:0/18:3)
-	-	LPE (18:3/0:0)
-	-	LPE (0:0/16:1)
HMDB0000669	C05852	2-hydroxyphenylacetic acid
HMDB0002441	-	3,3-Dimethylglutaric acid
HMDB0000397	C00196	2,3-Dihydroxybenzoic acid
HMDB0000826	C16537	Pentadecanoic acid
HMDB0013034	D76997	N-Palmitoylglycine
HMDB0003871	C04717	(±)13-HpODE
HMDB0004708	C14833	9(S),12(S),13(S)-TriHOME
-	-	20-COOH-AA
HMDB0004236	C05954	Prostaglandin B2
HMDB0002776	C04671	13,14-dihydro-15-keto PGE2
-	-	14,15-Leukotriene C4(ExC4)
HMDB0001209	C00499	Allantoic acid
HMDB0032599	-	3-(4-Hydroxyphenyl)-1-propanol
HMDB0029696	D04926	4-Methoxyphenol
-	-	5-Hydroxy-2'-deoxyuridine
HMDB0005826	C01235	GalactinolHydrate
-	-	Val-Ala
HMDB0126386	-	Hydroumbellic acid
HMDB0011561	-	MG (14:0/0:0/0:0)
HMDB0000782	-	Octadecanedioic acid
HMDB0000933	C16308	Traumatic acid
-	-	Phosphatidylethanolamine lyso alkenyl 16:0
HMDB0010731	-	3-Hydroxy-tetradecanoic<U+00A0>acid
HMDB0011691	C02354	Cytidine<U+00A0>2',3'-cyclic<U+00A0>monophosphoric<U+00A0>acid
HMDB0000193	C00311	Isocitric<U+00A0>acid
HMDB0060602	-	N-Acetyl-5-aminosalicylic<U+00A0>acid
HMDB0000954	C01494	Ferulic<U+00A0>acid
HMDB0062202	D01740	Barbital
-	C01697	Galactitol
HMDB0013677	-	3,5-Dihydroxybenzoic acid
HMDB0033752	C01198	3-(2-Hydroxyphenyl) propanoic acid
HMDB0000423	C10447	Dihydrocaffeic acid
HMDB0060003	-	3-Hydroxy-4-methoxybenzoic acid
HMDB0059713	-	3-Methoxysalicylic Acid
HMDB0032702	C14752	Zereno
HMDB0003229	C08362	FFA (16:1)
-	-	20-Hydroxy Prostaglandin F2α
HMDB0032048	-	2,6-Di-tert-butyl-4-(hydroxymethyl)phenol
-	C19622	9,10-dihydroxystearic acid
-	C22001	(R)-3-Hydroxymyristic acid
-	C18347	6,6'-Dihydroxy-5,5'-dimethoxybiphenyl-3,3'-dicarboxylic acid
-	-	Hydroferulic acid
HMDB0000438	C20865	3-Epideoxycholic acid
HMDB0000500	C00156	4-Hydroxybenzoic Acid
-	-	Ser-Ala
HMDB0029122	-	Val-Asn
-	-	Asn-Pro
-	-	Met-Asp
-	C21095	D-Saccharic Acid 1,4-lactone (hydrate)
-	-	Pyrimidine-4-carboxylic acid sodium salt
-	-	Leu-Tyr
-	-	Ile-Tyr
-	-	3-pyrimidin-2-yl-propionic acid
-	C06677	4-toluenesulfonic acid
HMDB0011632	C01507	L-Iditol
-	C12107	3-Amino-5-hydroxybenzoic acid
-	-	Levulinic acid
HMDB0059734	C19915	Pyrazine-2-carboxylic acid
HMDB0028792	-	Gln-Asn
HMDB0000955	C10470	(E)-3-(3-hydroxy-4-methoxyphenyl) acrylic acid
HMDB0000904	C00327	L-Citrulline
HMDB0000929	C00078	L-Tryptophan
HMDB0000574	C00097	L-Cysteine
HMDB0000279	C00449	L-Saccharopine
HMDB0034365	C01047	L-Theanine
HMDB0013253	C05135	N-Acetylhistamine
HMDB0000001	C01152	1-Methylhistidine
HMDB0000403	C74731	2-Hydroxy-6-Aminopurine
HMDB0001991	C16353	7-Methylxanthine
HMDB0000050	C00212	Adenosine
HMDB0000095	C00055	Cytidine-5-Monophosphate
HMDB0001314	C00942	Guanosine 3',5'-Cyclic Monophosphate
HMDB0000157	C00262	Hypoxanthine
HMDB0000265	C02465	3,3',5-Triiodo-L-Thyronine
HMDB0000068	C00788	Epinephrine
HMDB0000765	C00392	D-Mannitol
HMDB0000239	C00314	Pyridoxine
HMDB0001488	C00253	Nicotinic Acid
HMDB0000875	C01004	Trigonelline
HMDB0002302	C22236	3-Indolepropionic Acid
HMDB0029738	C20635	Methyl Indole-3-Acetate
HMDB0003464	C01035	4-Guanidinobutyric Acid
HMDB0010379	-	LPC (0:0/14:0)
HMDB0010382	C04230	LPC (16:0/0:0)
HMDB0029806	D04991	Methyl-Nicotinate
HMDB0001431	C00534	Pyridoxamine
HMDB0004824	C74036	2-(Dimethylamino)Guanosine
HMDB0000510	C00956	2-Aminoadipic Acid
HMDB0000086	C00670	Sn-Glycero-3-Phosphocholine
HMDB0000972	C00234	10-Formyl-Thf
HMDB0001392	C00568	P-Aminobenzoate
HMDB0005862	-	2-Methylguanosine
HMDB0010381	-	LPC (15:0/0:0)
-	-	LPC (0:0/18:2)
-	-	DL-Stachydrine
HMDB0000473	-	6-Dimethylaminopurine
HMDB0060665	C07446	Isonicotinic acid
HMDB0011504	-	LPE (16:1/0:0)
HMDB0029217	C03404	L-Tyrosine methyl ester
HMDB0013704	-	6-Methylnicotinamide
HMDB0000563	C05607	(R)-2-Hydroxy-3-phenylpropionic-acid
HMDB0062660	C01046	N-Methyl-L-Glutamate
HMDB0006028	-	N-Alpha-Acetyl-L-Asparagine
HMDB0002666	C01081	Thiamine-Monophosphate
HMDB0001545	C00250	Pyridoxal
HMDB0000895	C08201	Acetylcholine
HMDB0000258	C00089	D-(+)-sucrose
HMDB0033153	C08644	Hispidol
HMDB0001008	C00500	Biliverdin
-	D91454	N,-N-diacetyl-O-methylhydroxylamine
-	C19434	Hydroxyquinoline
HMDB0001107	-	7-Methylguanosine
HMDB0011742	C19632	Kojibiose
HMDB0028852	-	Gly-Trp
-	C19636	D-Turanose
-	D83216	3-Carboxypropyltrimethylammonium
-	-	Mavidin
-	-	PC (16:0/2:0)
-	-	Butenoyl-PAF
-	C19766	5'-Deoxy-5'-fluoroadenosine
-	-	1,3-Dicyclohexylurea
-	-	3-Amino-2-menacarboxylic-acid
-	-	PC (O-16:0/O-1:0)
-	C05790	Urobilinogen
HMDB0000121	C00504	Folic-acid
-	C14535	4-tert-butylbenzoic-acid
-	C20404	1-Deoxyvaleric-acid
-	C05794	Urobilin
-	C16500	20,26-dihydroxyecdysone
HMDB0000132	C00242	Guanine
HMDB0010391	-	LPC (20:1/0:0)
HMDB0010392	-	LPC (20:2/0:0)
-	-	LPC (0:0/20:2)
HMDB0010385	-	LPC (18:1/0:0)
HMDB0010386	-	LPC (18:2/0:0)
-	-	LPC (0:0/16:0)
HMDB0010383	-	LPC (16:1/0:0)
-	-	FFA (18:5)
-	-	MG (18:0/0:0/0:0)
HMDB0004044	-	N6-methyladenosine
-	C02494	1-Methyladenosine
HMDB0004030	C05497	21-Deoxycortisol
-	-	LPC (0:0/15:0)
-	-	LPC (0:0/16:1)
-	-	LPC (0:0/18:1)
-	-	LPC (0:0/20:1)
-	-	2'-O-methylcytidine
HMDB0002210	D70539	2-Phenylglycine
HMDB0000982	C74035	5-methylcytidine
-	C00112	Cytidine 5'-diphosphate
HMDB0004041	C05519	L-Allothreonine
HMDB0002005	C02989	L-Methionine sulfoxide
-	-	LPC (13:0/0:0)
HMDB0240266	-	Methyl-Vanillate
HMDB0002100	C16512	Palmitoylethanolamide（(PEA）
HMDB0011727	-	Bicine
-	-	alpha-D-Glucopyranoside,-beta-D-fructofuranosyl
-	-	Gly-Leu-Arg
-	-	Gly-Pro-Leu
-	-	LPE (17:1/0:0)
-	-	Phe-Leu
-	C05842	3-Hydroxyphenylurea
HMDB0001847	C07481	Caffeine
HMDB0037846	-	N-(1-Deoxy-1-fructosyl) phenylalanine
-	C11847	Cyclo(Pro-Phe)
-	-	Cyclo(Tyr-Leu)
-	-	Cyclopentylglycine
-	D96820	N-MethyTrans-4-Hydroxy-Proline
-	-	N6-(2-Hydroxyethyl) adenosine
-	-	1-Methylpiperidine-2-carboxylic acid
HMDB0240311	C06342	2,8-Quinolinediol
-	-	DL-2-Methylglutamic acid
-	D05292	4-Hydroxy-L-phenylglycine
HMDB0006772	C05285	Adrenosterone
-	D07215	Oxaceprol
HMDB0012275	C05332	Phenethylamine
HMDB0003818	C04295	Androstenediol
-	C00961	Sterigmatocystin
-	-	N-(3-Hydroxypropyl) phthalimide
-	C17235	L-Homophenylalanine
-	D95906	2-Amino-5-methyl-4-phenylthiazole
HMDB0030090	C09833	(RS)-Sakuranetin
-	-	3,5-Dimethoxybenzoic acid
HMDB0002372	-	N-Phenylacetylphenylalanine
-	C77219	(S)-N-Hydroxy-4-(3-methyl-2-phenylbutyramido) benzamide
HMDB0030667	C04293	Chrysoeriol
HMDB0006468	-	4-Hydroxydebrisoquine
HMDB0000370	C05672	2-Amino-3-phosphonopropionic-acid
HMDB0001143	C01243	Inositol 1,3,4-trisphosphate
HMDB0000197	C00954	Indole-3-Acetic Acid
-	-	6-Diazo-5-oxo-L-norleucine
HMDB0014605	-	Scopolamine-methyl-bromide
-	-	L-NIO-hydrochloride
-	-	Gly-Thr
-	-	Thr-Asp
-	-	Ser-Ser
HMDB0001542	C00611	N-acetyl-D-Lactosamine
HMDB0029444	-	(+/-)-High-Proline
-	C01279	4-Amino-5-hydroxymethyl-2-methylpyrimidine
HMDB0062702	C01674	N,N'-Diacetyl-Chitobiose
-	-	6-aminonicotinamide
-	-	N1-Acetylspermidine
-	C06231	Ectoine
-	-	Tyr-Asp
HMDB0001563	C04545	1-Methylguanosine
-	-	Tyr-Tyr
HMDB0094708	-	Tetraethylene-glycol
HMDB0003134	C05552	Biocytin-(N'-Biotinyl-L-lysine)
-	-	2-amino-6-methylmercaptopurine
-	D92888	Cyclo(Phe-pro)
-	C20519	cyclo(leu-phe)
-	C10614	Securinine
HMDB0041280	-	Raphanusamic acid
HMDB0028729	-	Asn-Gln
-	-	Met-Asn
-	-	Met-Tyr
-	C17968	Kasugamycin
-	D87732	2-Butyl-3-(4-hydroxybenzoyl) benzofuran
HMDB0000510	C00956	L-2-Aminoadipate
-	C18891	Quinmerac
-	C05058	3-Aminophenol
HMDB0014393	C08187	Cabergoline
HMDB0142137	-	Atrolactic acid
-	-	3-Formyl-2,4-dihydroxy-6-methylbenzoic acid
HMDB0041206	-	Antibiotic SB 202742
-	C11339	Antimycin A1
-	-	Ascochitin
HMDB0015057	C08007	Buprenorphine
HMDB0014436	C06900	Chlorambucil
-	C11020	Dichlorprop
-	C18716	Diclofop
-	C18791	Halofenozide
HMDB0014366	C07053	Isoetharine
-	D08286	Norfenefrine
-	D08324	Oxyphenbutazone
HMDB0015447	-	Penbutolol
HMDB0240222	-	Thonzylamine
HMDB0030087	C10545	Arctigenin
HMDB0030174	C17060	Isosinomenine A
HMDB0035919	-	(10E,15Z)-9,12,13-Trihydroxyoctadeca-10,15-dienoic acid
-	-	(R)-Butaprost (free acid)
-	-	(Z)-7-[(1R,2R,3S,5S)-2-[(E,3R)-3-(2,3-dihydro-1H-inden-2-yl)-3-hydroxyprop-1-enyl]-3-fluoro-5-hydroxycyclopentyl] hept-5-enoic acid
HMDB0013122	-	1-(1Z-Octadecenyl)-sn-glycero-3-phosphocholine
HMDB0031061	-	10-Hydroxymyristic acid methyl ester
-	-	12-epi-LTB4
-	-	13,14-Dihydro-15-ketoprostaglandin A2
-	-	14,15-Leukotriene E4
-	-	16,16-dimethyl-PGE2
-	-	1-O-Hexadecyl-2-O-(2E-butenoyl)-sn-glyceryl-3-phosphocholine
-	-	2,3-dinor Fluprostenol
HMDB0060127	-	25-Hydroxyvitamin D3-26,23-lactol
HMDB0030423	-	28-Homobrassinolide
HMDB0000400	-	3,7-Dihydroxy-12-oxocholanoic acid
HMDB0000552	-	3-Methylglutarylcarnitine
-	-	4,5-dehydro Docosahexaenoic Acid
-	-	4,5-Epoxy-7Z,10Z,13Z,16Z,19Z-docosapentaenoic acid,methyl ester
HMDB0041228	-	6b-Angeloyl-3b,8b,9b-trihydroxy-7(11)-eremophilen-12,8-olide
HMDB0034430	-	6-Deoxohomodolichosterone
HMDB0002421	-	7-Sulfocholic acid
HMDB0094711	C16322	9-Oxononanoic acid
HMDB0035687	-	Acetylvalerenolic acid
HMDB0013650	-	Arachidonoylserinol
HMDB0029943	C06186	Arbutin
HMDB0038918	-	Armillaritin
HMDB0240267	-	Artesunate
HMDB0014452	D03106	Bexarotene
HMDB0030366	-	Cavipetin C
-	C08816	Cyasterone
-	C08186	Fludrocortisone acetate
HMDB0031125	-	Glycerol trihexanoate
-	-	Glycerophospho-N-Oleoyl Ethanolamine
-	C18214	Jamaicamide C
-	-	Limaprost
HMDB0038152	-	Lucidone C
HMDB0014855	C05028	Norethindrone
-	-	Prostaglandin D2 methyl ester
-	-	Prostaglandin E2-1-glyceryl ester
HMDB0035282	C10822	Solasodine
HMDB0036707	-	Steviobioside
-	-	Wortmannin
HMDB0000664	-	beta-Hyodeoxycholic acid
HMDB0134064	-	[2-hydroxy-3-(3-oxopropyl) phenyl] oxidanesulfonic acid
-	-	Arg-Phe-Arg
HMDB0015109	C00284	Edetic acid
HMDB0028919	-	Isoleucyl-Tyrosine
-	-	Oleoyl Ethyl Amide
-	-	Phe-Pro-Glu
HMDB0060579	-	Ramiprilat
-	C06372	2-Acetamido-2-deoxy-3-O-(beta-D-galactopyranosyl)-D-glucopyranose
HMDB0004083	C05645	4-(2-Amino-3-hydroxyphenyl)-2,4-dioxobutanoic acid
HMDB0032111	-	Adlupone
-	D02851	Tomelukast
-	-	1-[5-Ethyl-2-hydroxy-4-[[6-methyl-6-(1H-tetrazol-5-YL) heptyl] oxy] phenyl] ethanone
HMDB0015129	C01737	Neomycin
-	-	Radicinin
HMDB0000901	-	Valproic acid glucuronide
HMDB0001396	-	5-Methyltetrahydrofolic acid
HMDB0015453	D08424	Pro-Air
HMDB0031762	D03382	Carbadox
HMDB0060947	-	desmethylclomipramine
HMDB0060959	-	Desmethylolanzapine
-	-	diethyl 2,6-dimethyl-4-oxo-4h-pyran-3,5-dicarboxylate
-	-	Docosahexaenoyl Serotonin
-	-	Dodecahydro-8''-hydroxy-1'',2'(5'h)-furan-5',5''-[5h-1,4a] (methanoxymethano)naphthalen]-2,9''-dione
-	-	Flibanserin
-	D00541	Hycanthone
-	C21444	Indolmycin
HMDB0061933	C11129	Isatin
HMDB0041292	-	Mangostinone
-	-	Mepiprazole
-	-	Methanone,[1-(5-fluoropentyl)-6-hydroxy-1H-indol-3-yl]-1-naphthalenyl-
HMDB0014537	C07267	Nimodipine
HMDB0004159	C05793	Stercobilin
-	-	Tert-butyl (4S)-4-hexadec-2-ynoyl-2,2-dimethyl-1,3-oxazolidine-3-carboxylate
HMDB0015042	-	Tiagabine
HMDB0015637	D09698	Vilazodone
-	C11584	4-Methylumbelliferyl glucuronide
HMDB0130120	-	5-hydroxy-8-(2-hydroxypropan-2-yl)-4-propyl-2H,8H,9H-furo[2,3-h]chromen-2-one
-	-	cis-3,4',5-Trimethoxy-3'-hydroxystilbene
-	-	Deoxysappanone B 7,3'-dimethyl ether
-	C12154	Epothilone B
HMDB0033987	C10509	Ononin
-	-	(2E,6E)-2,6-bis(2-phenylhydrazono)cyclohex-4-ene-1,3-dione
-	C20702	(8E,10S)-10-Hydroperoxyoctadeca-8-enoate
-	-	13,14-dihydro-15-keto PGF2 isopropyl ester
-	C16509	14alpha-Hydroxy-5beta-cholest-7-ene-3,6-dione
-	C15280	16alpha,17-Isopropylidenedioxy-6alpha-methylprogesterone
-	C11809	17-O-Acetylnorajmaline
-	-	17-phenyl trinor Prostaglandin F2 serinol amide
-	-	1-Dehydro-12-gingerdione
-	C03569	2,2',3-Trihydroxybiphenyl
-	-	2-Pyrrolidinone,5-((1E,3R)-4,4-difluoro-3-hydroxy-4-phenyl-1-buten-1-yl)-1-(6-(2H-tetrazol-5-yl)hexyl)-,(5R)-
-	C20525	3-Geranylgeranylindole
-	C14837	9,10-Dihydroxy-12,13-epoxyoctadecanoate
-	-	9,11-methane-epoxy PGF1
-	-	Acetoxy-10-gingerol
-	-	Ala-Lys-Gln
-	-	Arg-Thr-Leu-Ser-Asp
-	-	Arg-Gly-Asp
-	C20867	Avideoxycholate
HMDB0000643	-	Coproporphyrin I
-	-	DIHYDRO--TUBAIC ACID
-	-	Gln-Val-Ile-Asp
HMDB0028791	-	Gln-Arg
-	-	Glu-Arg-Phe-Asp
-	-	Glu-Lys-Tyr-Leu-Gly
-	-	Glu-Ser-Gln-Arg-Gln
-	-	Glu-Ser-Leu-Met-Lys
-	-	Gly-Leu-Asp-Val-Trp
-	-	His-Gln-Val-Lys
-	-	His-Pro-Leu
-	-	HoPhe-Abu-OH
-	C08690	Icacine
-	-	Ile-Asp-Phe-Arg
-	-	Ile-Phe-Val-Lys
-	-	L-a-Lysophosphatidylserine
-	-	Leu-Ala-Pro-Leu-Glu
-	-	Leu-Glu-Ile-Glu
-	-	Leu-Leu-Trp
-	-	Leu-Ser-Leu-Glu-Glu
-	-	Lys-Ala-Leu-Glu
-	-	Lys-Val-Asn
-	-	Lys-Gln-Ala-Gly-Asp-Val
-	C10658	Magnoshinin
-	-	Met-Arg-Trp
-	-	N-Arachidonoyl-3-hydroxy-Aminobutyric Acid
-	-	Phe-Leu-Val
-	-	Phe-Abu-OH
-	C17158	Plakortic acid
-	-	Pterostilbene Phosphate
-	-	Ser-Arg-Phe-Lys
-	-	Ser-His-Val-Lys
-	-	Ser-Ile-Ser
-	-	Ser-Lys-Val-Glu
-	-	Ser-Nap-OH
-	C12150	Stigmatellin Y
-	-	Thr-Lys-Met-Val-Glu
-	-	Thr-Tyr-Arg-Lys
-	-	Thr-Val-Met
-	-	Thr-Val-Thr
-	-	Tyr-Gln-Thr-Lys
-	-	Tyr-Ile-Asn-Glu
-	-	Tyr-Ile-Val-Glu
-	-	Tyr-Leu-Ala-Lys
-	-	TyrMe-His-OH
-	-	Val-Leu-Ala-Leu-Leu
-	-	(5R,7R,8R,9S,10S,12S,13R,14S,17R)-7,12-dihydroxy-17-[(2R)-7-hydroxy-6-methylheptan-2-yl]-10,13-dimethyl-1,2,4,5,6,7,8,9,11,12,14,15,16,17-tetradecahydrocyclopenta[a]phenanthren-3-one
-	-	(8S,9S,10R,11R,13S,14S,17R)-17-acetyl-11,17-dihydroxy-10,13-dimethyl-2,6,7,8,9,11,12,14,15,16-decahydro-1H-cyclopenta[a]phenanthren-3-one
-	-	(E)-2-aminooctadec-4-ene-1,3-diol
-	C06338	2-hydroxyquinoline
HMDB0014342	C07002	Fluconazole
HMDB0000228	C00146	Phenol

## Sheet: S8
Table S8. Differential metabolites in black rice diet and control diet in ApcMin/+ mice serum
Name	FDR	VIP	log2FC	group
Pregn-5-ene-3,20-dione	0.000236315	1.93499	-12.9531	Blackrice
Isochorismic acid	0.00899629	1.80071	-12.2468	Blackrice
Chorismic acid	0.0083233	1.80591	-11.9537	Blackrice
Homovanillic Acid sulfate (sodium salt)	2.78e-05	1.95074	-11.7517	Blackrice
Silicristin	0.0244419	1.63447	-11.3081	Blackrice
Icacine	0.000316663	1.93038	-9.04149	Blackrice
alpha-Glutamylaspartic acid	0.00650673	1.82554	-7.52461	Blackrice
Chrysophanol	0.000103392	1.87389	-6.9564	Blackrice
Inosine	7.91e-05	1.91489	-6.6441	Blackrice
Hispidol	9.15e-05	1.87969	-6.50979	Blackrice
N2-Succinyl-L-ornithine	7.91e-05	1.91875	-6.5073	Blackrice
Adenosine	0.0207096	1.7006	-6.40753	Blackrice
2-Aminopurine	0.0230253	1.67894	-5.91385	Blackrice
Carnitine C14-OH	2.78e-05	1.95179	-5.05354	Blackrice
Hesperetin dihydrochalcone	0.0347348	1.54867	-4.86051	Blackrice
Hypoxanthine-9-β-D-Arabinofuranoside	0.0371972	1.58239	-4.53545	Blackrice
Xanthine	7.03e-05	1.90007	-4.49505	Blackrice
Guanosine	0.0016538	1.80647	-4.34722	Blackrice
Hypoxanthine	0.000466978	1.81869	-3.98416	Blackrice
2-(2-Amino-3-methoxyphenyl)-4H-1-benzopyran-4-one	0.0478492	1.48274	-3.94531	Blackrice
3-Hydroxycinnamic acid	0.000180655	1.86629	-3.12536	Blackrice
Ferulic<U+00A0>acid	0.0214746	1.5852	-2.59576	Blackrice
D-Proline-betaine	0.00195767	1.75158	-2.49899	Blackrice
(E)-3-(3-hydroxy-4-methoxyphenyl) acrylic acid	0.00694308	1.66459	-2.49177	Blackrice
3-Indolepropionic Acid	0.0053047	1.72697	-2.43707	Blackrice
4-(2-Aminophenyl)-2,4-dioxobutanoic acid	0.00063542	1.80587	-2.21437	Blackrice
Lactapiperanol D	0.0222856	1.56995	-1.76227	Blackrice
LPE (0:0/20:5)	0.000466978	1.83898	-1.67167	Blackrice
LPE (20:5/0:0)	0.000466978	1.83898	-1.67167	Blackrice
(±)13-HpODE	0.0139636	1.67005	-1.55212	Blackrice
p-Coumaryl alcohol 4-O-glucoside	0.0053047	1.72105	-1.51601	Blackrice
Sedoheptulose	0.0270968	1.51816	-1.40844	Blackrice
Carnitine C14:2-OH	0.00365345	1.75599	-1.38503	Blackrice
Carnitine C10:1	0.00356934	1.73427	-1.34423	Blackrice
Carnitine C6:0	0.00370313	1.71625	-1.28864	Blackrice
LPE (0:0/22:5)	0.00195241	1.76714	-1.27536	Blackrice
LPE (22:5/0:0)	0.00195241	1.76714	-1.27536	Blackrice
LPC (16:2/0:0)	0.00746785	1.69356	-1.25797	Blackrice
DL-Stachydrine	0.0451804	1.47711	-1.24584	Blackrice
3-Indoleacrylic acid	0.0335043	1.46959	-1.22932	Blackrice
Icosa-5,14-dienoic acid	0.0371972	1.45305	-1.21299	Blackrice
O-Phospho-L-threonine	0.0274128	1.59762	-1.16723	Blackrice
Carnitine C18:2	0.0234215	1.56348	-1.16025	Blackrice
LPC (22:2/0:0)	0.0345932	1.52068	-1.14796	Blackrice
N-hydroxy-L-tryptophan	0.0211197	1.54562	-1.14354	Blackrice
Iminodiacetic acid	0.0297395	1.58207	-1.11741	Blackrice
Quinoline-2-carboxylic acid	0.0345932	1.53903	-1.11561	Blackrice
9(10)-EpOME	0.00742907	1.7707	-1.11147	Blackrice
Penciclovir	0.0303792	1.49711	-1.10964	Blackrice
O-Phosphorylethanolamine	0.0345932	1.48847	-1.05823	Blackrice
2-hydroxyphenylacetic acid	0.00191477	1.7959	-1.04577	Blackrice
4-Hydroxy-3-methylbenzoic acid	0.00191477	1.7959	-1.04577	Blackrice
L-Cystine	0.0225288	1.53283	-1.0413	Blackrice
Carnitine C16:2	0.0203419	1.5531	-1.00748	Blackrice
N-(2-formylphenyl) formamide	0.0214746	1.55273	-1.00721	Blackrice
7,8-Dihydroxy-3-(4-hydroxyphenyl) benzopyran-4-one	0.0486425	1.47494	-0.969676	Blackrice
Malonic acid	0.021802	1.56082	-0.968568	Blackrice
L-kynurenine	0.00640147	1.69503	-0.961375	Blackrice
Stachydrine	0.0415252	1.47408	-0.947228	Blackrice
LPC (0:0/15:0)	0.0053047	1.68559	-0.886216	Blackrice
LPC (15:0/0:0)	0.0053047	1.68559	-0.886216	Blackrice
Pregnanetriol	0.00640479	1.65236	-0.845458	Blackrice
LPE (0:0/18:2)	0.00712156	1.67541	-0.82869	Blackrice
Kynurenic Acid	0.0453565	1.42196	-0.810258	Blackrice
LPE (0:0/20:2)	0.0428054	1.42346	-0.799725	Blackrice
LPE (20:2/0:0)	0.0428054	1.42346	-0.799725	Blackrice
His-Lys-Ser-Glu	0.00251461	1.73865	-0.790032	Blackrice
Creosol	0.036467	1.49296	-0.746908	Blackrice
Carnitine C8:0	0.036464	1.46418	-0.709366	Blackrice
12-Hydroxyjasmonic acid	0.00600479	1.67979	-0.671172	Blackrice
Val-Ala	0.0131868	1.65053	-0.65378	Blackrice
Ethylmalonate	0.0152752	1.58765	-0.644299	Blackrice
Azelaic Acid	0.00800655	1.65631	-0.615187	Blackrice
Multifidol	0.0133504	1.61071	-0.606032	Blackrice
Linoleylethanolamide	0.0187715	1.59107	-0.589721	Blackrice
DL-3,4-Dihydroxyphenyl glycol	0.0131868	1.63821	-0.576952	Blackrice
Aniline	0.00191949	1.75783	-0.568073	Blackrice
Pantothenate	0.0497682	1.39849	-0.564518	Blackrice
1-Heptadecanoyl-sn-glycero-3-phosphoethanolamine	0.0248501	1.52695	-0.530238	Blackrice
Carnitine C5:0	0.0478492	1.40256	-0.512346	Blackrice
Carnitine-2-methyl-C4	0.0478492	1.40256	-0.512346	Blackrice
6-Deoxyfagomine	0.0371972	1.46324	-0.494928	Blackrice
D-Sedoheptuiose 7-Phosphate	0.0270968	1.5398	-0.451839	Blackrice
Isocitric<U+00A0>acid	0.0483787	1.41029	-0.440191	Blackrice
Subericacid	0.0215167	1.5388	-0.425631	Blackrice
N-(2-Phenylethyl) indomethacin Amide	0.0371972	1.4786	-0.348062	Blackrice
Val-Thr	0.0453565	1.45528	-0.253114	Blackrice
3-Indolebutyric Acid	0.0343867	1.47435	-0.181774	Blackrice
5-Carboxyvanillic Acid	0.00556348	1.68876	0.334215	Control
Thr-Tyr	0.0345932	1.51778	0.369252	Control
Succinic anhydride	0.0439485	1.42666	0.481398	Control
Hypotaurocyamine	0.0345932	1.48335	0.489294	Control
PC (12:0/12:0)	0.021802	1.5708	0.531582	Control
2-Hydroxy-3-Methyl Butanoic Acid	0.00374819	1.73191	0.538684	Control
Dl-2-Aminooctanoic Acid	0.00640147	1.73415	0.555514	Control
Tridecanedioic acid	0.00980166	1.63995	0.55691	Control
2-Hydroxy-2-Methyl Butyric acid	0.00226825	1.76295	0.595865	Control
Cyclo (Phe-Glu)	0.034453	1.53773	0.62942	Control
Glu-Val	0.0270968	1.64525	0.68718	Control
Leu-Ser-Gln-Pro-Lys	0.0270968	1.58446	0.694868	Control
L-Glutamic Acid	0.0343867	1.52513	0.718297	Control
L-threo-3-Methylaspartate	0.0343867	1.52513	0.718297	Control
LPC (0:0/20:3)	0.0225194	1.60593	0.785465	Control
LPC (20:3/0:0)	0.0225194	1.60593	0.785465	Control
4-Methylhippuric Acid	0.0108798	1.67642	0.795035	Control
Benzylamine	0.0108798	1.67642	0.795035	Control
N,N-Dimethylarginine	0.0193427	1.64328	0.807461	Control
2'-Deoxyuridine	0.00689008	1.67236	0.860456	Control
3-Dehydrosphinganine	0.0134726	1.68555	0.889234	Control
Sphingosine	0.0134726	1.68555	0.889234	Control
Cyclo (his-pro)	0.0347348	1.47528	0.966165	Control
Cyclo (Phe-Pro)	0.0037726	1.76139	0.971519	Control
Cyclo (Pro-Phe)	0.0037726	1.76139	0.971519	Control
Carnitine<U+00A0>C9:1-OH	0.0133504	1.61167	1.05919	Control
Glu-Val-Phe	0.0248501	1.556	1.09419	Control
D-Fructose 6-Phosphate-Disodium Salt	0.0134726	1.60163	1.23387	Control
D-Glucose 6-Phosphate	0.0134726	1.60163	1.23387	Control
D-Mannose 6-phosphate	0.0134726	1.60163	1.23387	Control
L-2-Aminoadipate	0.00619906	1.66196	1.27489	Control
Glu-Ile	0.0345932	1.50167	1.49636	Control
Ile-Glu	0.0345932	1.50167	1.49636	Control
Leu-Glu	0.0345932	1.50167	1.49636	Control
Candesartan cilexetil	0.00195241	1.81314	1.53131	Control
1-Palmitoyl-2-glutaryl-sn-glycero-3-phosphocholine	0.0131868	1.7276	1.56443	Control
TXB2	0.0134726	1.60452	1.607	Control
Leu-Val	0.00292631	1.7629	1.67319	Control
1-Oleoylglycerone 3-phosphate	0.00619906	1.78587	1.71844	Control
GalactinolHydrate	0.036467	1.46529	1.91613	Control
[(2R)-2-octanoyloxy-3-phosphonooxypropyl] decanoate	0.0053047	1.79443	1.93821	Control
(±)5-HETE	0.00156309	1.78529	2.13277	Control
(±)9-HETE	0.00156309	1.78529	2.13277	Control
Leu-Ala	0.0286786	1.60092	2.19931	Control
Leu-His-Gly-Phe-His	0.00564628	1.7022	2.2113	Control
Gln-Ala-Gln-Ile-Glu	0.000180655	1.86947	2.21556	Control
Ganoderic acid H	0.0402457	1.47689	2.26751	Control
Dihydrogambogic acid	0.00356934	1.82167	2.29104	Control
Ile-Met	0.000491796	1.83729	2.29738	Control
17-phenyl trinor PGF2 diethyl amide	0.036467	1.48453	2.31321	Control
Beflubutamid	0.0451804	1.45883	2.36939	Control
Janthitrem G	0.000669084	1.82614	2.49551	Control
ST-638	0.045608	1.45578	2.50387	Control
Hemibrevetoxin B	0.0345932	1.49776	2.5697	Control
13,14-dihydro-15-keto Prostaglandin D1	0.0387436	1.47662	2.60441	Control
Ile-Trp	0.0016538	1.78238	2.61375	Control
Cholic acid	0.0244419	1.5558	2.70865	Control
Gamma-Mercholic Acid	0.0244419	1.5558	2.70865	Control
alpha-Muricholic acid	0.0244419	1.5558	2.70865	Control
beta-Muricholic acid	0.0244419	1.5558	2.70865	Control
15-keto-Prostaglandin-E1	0.0345932	1.56763	2.86937	Control
8-isoProstaglandin E2	0.0345932	1.56763	2.86937	Control
Leu-Trp	0.00195241	1.86362	3.02838	Control
Phe-Pro	0.0174757	1.70742	3.08863	Control
Thr-Val-Leu	0.000102859	1.87714	3.50016	Control
7-ketodeoxycholic acid	0.0053047	1.71068	3.57323	Control
N-arachidene glycine	9.15e-05	1.94368	3.5852	Control
Val-Trp	7.91e-05	1.89265	3.7117	Control
Ile-Leu	0.000466978	1.86538	3.75046	Control
Leu-Leu	0.000466978	1.86538	3.75046	Control
Ile-Ile	0.000177454	1.86516	3.83007	Control
N-Arachidonoyl-L-Alanine	0.000466978	1.93035	4.09197	Control
Tyr-Lys-Lys	0.00156309	1.8946	4.36959	Control
His-Pro	0.00298705	1.8667	4.4094	Control
Carnitine C20:2	0.000466978	1.92436	5.487	Control
Glycitein	0.00132492	1.91003	6.02329	Control

## Sheet: 1B
CD	BRD	（Days)
127	126
128	140
128	143
129	147
129	155
129	161
130	162
130	163
132	165
134	168
134	173
137	175
150	185
150	186
156	188
157	191
159	203
159	204
160	211
162	214
163	218
163	222
164	223
165	227
165	242
168	247
175	249
185	255
190
191
194
197
203
204
221

## Sheet: 1C
C1	35.26	B1	29.31	(g)
C2	32.16	B2	26.16
C3	34.06	B3	27.16
C4	33.97	B4	27.68
C5	31.46	B5	28.03
C6	35.16	B6	27.65
C7	31.56	B7	26.97
C8	32.15	B8	28.35
C9	33.59	B9	26.38
C10	33.15	B10	29.64
C11	34.16	B11	28.46
C12	33.15	B12	25.98

[truncated: 63 more sheets: 1D, 1O, 1P, 1Q, 1R, 2F, 2L, 2M, 2N, 2O, 3A, 3B, 3C, 3D, 3E, 3F, 3G, 4A, 4B, 4C …]
